# Supplementary material for: Temporal Transition of Mechanical Characteristics of HUVEC/MSC Spheroids Using a Microfluidic Chip with Force Sensor Probes
Source: Micromachines (Basel). 2016 Dec 5;7(12):221. doi: 10.3390/mi7120221 (PMC6189739; doi:10.3390/mi7120221)
Supplement: Supplementary file 1 [file micromachines-07-00221-s001.zip]

Archive with 3 entries (3 files):
- S2.wmv
- S3.mp4
- S1.wmv
